# Supplementary material for: Europium Nanoparticles-Based Fluorescence Immunochromatographic Detection of Three Abused Drugs in Hair
Source: Toxics. 2023 Apr 29;11(5):417. doi: 10.3390/toxics11050417 (PMC10224117; doi:10.3390/toxics11050417)
Supplement: Supplementary file 1 [file toxics-11-00417-s001.zip]

Archive with 1 entries (1 files):
- toxics-2323385-supplementary.pdf
